# Supplementary material for: The microglial innate immune receptor TREM2 participates in fear memory formation through excessive prelimbic cortical synaptic pruning
Source: Front Immunol. 2024 Oct 31;15:1412699. doi: 10.3389/fimmu.2024.1412699 (PMC11560470; doi:10.3389/fimmu.2024.1412699)
Supplement: Supplementary file 1 [file DataSheet1.zip]

Archive with 5 entries (4 files):
- Video 9-12/Video 10-WT.FC-Iba1+SYP+CD68.mp4
- Video 9-12/Video 11-Trem2 KO.Naive-Iba1+SYP+CD68.mp4
- Video 9-12/Video 12-Trem2 KO.FC-Iba1+SYP+CD68.mp4
- Video 9-12/Video 9-WT.Naive-Iba1+SYP+CD68.mp4
- Video 9-12/
