# Supplementary material for: The microglial innate immune receptor TREM2 participates in fear memory formation through excessive prelimbic cortical synaptic pruning
Source: Front Immunol. 2024 Oct 31;15:1412699. doi: 10.3389/fimmu.2024.1412699 (PMC11560470; doi:10.3389/fimmu.2024.1412699)
Supplement: Supplementary file 2 [file DataSheet2.zip]

Archive with 5 entries (4 files):
- Video 12-16/Video 13-WT.Naive-Iba1+PSD95+CD68.mp4
- Video 12-16/Video 14-WT.FC-Iba1+PSD95+CD68.mp4
- Video 12-16/Video 15-Trem2 KO.Naive-Iba1+PSD95+CD68.mp4
- Video 12-16/Video 16-Trem2 KO.FC-Iba1+PSD95+CD68.mp4
- Video 12-16/
